# Supplementary material for: Salivary Protein 1 of Brown Planthopper Is Required for Survival and Induces Immunity Response in Plants
Source: Front Plant Sci. 2020 Aug 27;11:571280. doi: 10.3389/fpls.2020.571280 (PMC7481525; doi:10.3389/fpls.2020.571280)
Supplement: Table S1 — Summarizes the proteins of saliva of N. lugens identified by Shotgun LC–MS/MS. [file Table_1.xlsx]

## Sheet: Sheet1
Table S1. Summarizes the proteins of saliva of N. lugens identified by Shotgun LC–MS/MS.
ID	Transcript-ID from Liu et al, 2016	Transcript-ID from Rao et al, 2019	Protein identification	MASCOT SCORE	Molecular Weight （Dalton）	Number of peptides	Functional description
Nl1	NLSGcomp16_c0_seq1	-	Carboxylesterase type B	2758	32236	59	carboxylesterase precursor [Nilaparvata lugens]
Nl2	NLSGcomp12_c0_seq1	-	-	1162	10378	26	-
Nl3	-	CL14462.contig1	Myosin heavy chain	1129	33682	19	unconventional myosin complex
Nl4	NLSGcomp11_c0_seq1	-	Fatty acid-binding protein,	991	15831	28	-
Nl5	NLSGcomp186_c0_seq1	CL727.contig1	Arginine kinase	807	25893	17	putative arginine kinase [Homalodisca vitripennis]
Nl6	-	CL1859.contig1	Myosin heavy chain	655	51522	12	unconventional myosin complex
Nl7	-	CL860.contig1	-	634	48247	8	similar to Zinc carboxypeptidase family protein
Nl8	NLSGcomp7_c0_seq1	-	-	623	17970	12	-
Nl9	NLSGcomp8882_c0_seq1	-	-	613	13504	14	-
Nl10	NLSGcomp414_c0_seq1	-	Histones H3 and H4	598	15376	20	histone H3.3 [Homo sapiens]
Nl11	NLSGcomp275_c0_seq2	unigene30415_T	tryptophan 5-monooxygenase activation protein	464	11976	11	14-3-3 zeta [Camponotus floridanus]
Nl12	NLSGcomp171_c0_seq1	-	ATP synthase subunit beta	401	17689	7	ATP synthase subunit beta, mitochondrial [Acyrthosiphon pisum]
Nl13	NLSGcomp107_c0_seq1	CL11199.contig1	cytoplasmatic actin	374	31506	6	actin [Ornithodoros moubata]
Nl14	-	CL2403.contig1	gelsolin-like isoform 1	307	33831	5	cytosol
Nl15	NLSGcomp162_c0_seq1	-	Tubulin beta-1 chain	294	17007	7	RecName: Full=Tubulin beta-1 chain; AltName: Full=Beta-1-tubulin beta-1 tubulin [Manduca sexta]
Nl16	NLSGcomp1_c0_seq1	-	histone-lysine N-methyltransferase SETD1	284	19134	4	hypothetical protein TRIATDRAFT_219226 [Trichoderma atroviride IMI 206040]
Nl17	-	CL3270.contig1	-	283	23345	4	lipophorin precursor
Nl18	NLSGcomp171_c0_seq1	CL12795.contig1	ATP synthase subunit beta	263	12168	7	ATP synthase subunit beta, mitochondrial [Acyrthosiphon pisum]
Nl19	NLSGcomp515_c0_seq1	-	malate dehydrogenase	256	19920	5	PREDICTED: similar to malate dehydrogenase [Tribolium castaneum]
Nl20	-	CL3030.contig1	malate dehydrogenase	253	36224	5	malate metabolic process
Nl21	-	Unigene39449_Y	-	250	14153	4	heat shock protein 70
Nl22	-	CL1573.contig1	-	250	48919	6	alpha-glucosidase
Nl23	-	CL591.contig1	-	231	63419	3	voltage-dependent calcium channel alpha-2/delta
Nl24	-	CL3111.contig1	-	231	36312	4	Mus musculus targeted KO-first, conditional ready, lacZ-tagged mutant allele Oc90:tm1a
Nl25	NLSGcomp541_c0_seq1	CL2459.contig1	myosin 2 light chain	215	16969	4	myosin 2 light chain [Triatoma infestans]
Nl26	NLSGcomp6537_c0_seq1	-	-	214	12422	7	hypothetical protein AND_17734 [Anopheles darlingi]
Nl27	-	CL1465.contig1	-	212	31197	3	-
Nl28	-	CL13796.contig1	-	186	12504	4	tyrosine 3-monooxygenase
Nl29	NLSGcomp8733_c0_seq1	-	-	185	19183	3	trypsin
Nl30	NLSGcomp395_c0_seq1	CL1039.contig1	melanoma-associated antigen p97	181	34213	3	transferrin [Riptortus clavatus]
Nl31	NLSGcomp448_c2_seq1	-	tropomyosin 1	177	7666	3	tropomyosin-2 isoform 4 [Bombyx tropomyosin isoform 4 [Bombyx mori]
Nl32	-	CL2867.contig1	-	174	18278	4	Zinc finger protein 84
Nl33	NLSGcomp1702_c0_seq4	CL10567.contig1	Aminopeptidase N	164	25498	3	hypothetical protein SINV_16228 [Solenopsis invicta]
Nl34	NLSGcomp107_c0_seq2	-	Actin and related proteins	156	12158	3	GH20408 [Drosophila grimshawi]
Nl35	NLSGcomp539_c0_seq3	-	trypsin	155	19661	4	trypsin-like protease [Nilaparvata lugens]
Nl36	NLSGcomp437_c0_seq1	-	Annexin-B9	129	12272	3	annexin III [Mus musculus]
Nl37	-	CL14303.contig1	-	129	13471	2	Thiol-disulfide isomerase and thioredoxins
Nl38	NLSGcomp176_c0_seq1	-	Annexin A2	126	16857	4	PREDICTED: annexin A2-A-like [Oreochromis niloticus]
Nl39	-	CL2441.contig1	-	123	15334	2	annexin IX
Nl40	NLSGcomp397_c0_seq1	CL14362.contig1	Cofilin/actin-depolymerizing factor	120	14187	2	twinstar [Biston betularia]
Nl41	NLSGcomp87_c0_seq1	-	Ribosomal protein L10	119	16556	3	acidic p0 ribosomal protein [Biphyllus lunatus]
Nl42	NLSGcomp883_c0_seq1	-	Phosphoglycerate mutase 1	117	17336	4	putative phosphoglycerate mutase [Maconellicoccus hirsutus]
Nl43	-	CL2131.contig1	-	115	20927	2	3-phosphoglycerate kinase
Nl44	-	CL3340.contig1	-	113	35058	2	astacin-like metalloprotease
Nl45	NLSGcomp334_c0_seq1	CL8895.contig1	Annexin-B12	109	40908	2	unnamed protein product [Tetraodon nigroviridis]
Nl46	-	CL888.contig1	-	104	69220	1	lipophorin precursor
Nl47	NLSGcomp118_c0_seq1	-	-	103	15538	4	-
Nl48	-	CL14669.contig1	Histones H3 and H4	102	11374	2	nucleosome
Nl49	-	Unigene33097_T	-	97	27623	2	tubulin beta-4 chain-like isoform 3
Nl50	-	CL10824.contig1	-	94	17110	2	Mus musculus targeted KO-first, conditional ready, lacZ-tagged mutant allele Oc90
Nl51	NLSGcomp586_c0_seq1	-	Small heat shock protein hspG7	93	18276	1	heat shock protein 30 [Fusarium lichenicola]
Nl52	NLSGcomp62_c0_seq1	-	heat shock 70kDa protein	90	15136	2	heat shock cognate protein 70 [Nilaparvata lugens]
Nl53	NLSGcomp259_c0_seq1	CL9807.contig1	-	90	19182	1	hypothetical protein TcasGA2_TC005259
Nl54	-	CL6173.contig1	-	90	17252	1	Ubiquitin-protein ligase
Nl55	NLWBcomp35782_c0_seq2	-	Enolase	87	12811	2	glycolysis
Nl56	-	Unigene44101_Y	-	86	21842	1	tropomyosin 2
Nl57	-	CL431.contig1	-	85	48337	2	Alpha-N-acetylgalactosaminidase
Nl58	-	CL11328.contig1	heat shock protein 60	84	15540	1	protein refolding
Nl59	-	CL917.contig1	-	82	80165	1	hypothetical protein TcasGA2_TC005259
Nl60	-	CL3523.contig1	-	81	23441	2	Programmed cell death protein 10
Nl61	NLSGcomp680_c0_seq1	CL9553.contig1	Isocitrate dehydrogenases	76	17903	1	isocitrate dehydrogenase [Danaus plexippus]
Nl62	NLSGcomp190_c0_seq1	CL3993.contig1	peptidyl-prolyl isomerase F	69	11168	1	putative peptidyl-prolyl cis-trans isomerase [Maconellicoccus hirsutus]
Nl63	-	CL11469.contig1	-	67	23131	1	-
Nl64	-	CL1306.contig1	actinin alpha	67	39028	1	calcium ion binding
Nl65	NLSGcomp1050_c0_seq4	CL5003.contig1	-	66	33722	1	-
Nl66	NLSGcomp81_c0_seq1	-	Fatty acid-binding protein,	66	8812	1	MPA13 allergen [Periplaneta americana]
Nl67	-	CL15088.contig1	-	66	13649	1	Beta-glucanase/Beta-glucan synthetase
Nl68	-	CL2805.contig1	-	65	23385	1	N-acetyl-beta-hexosaminidase
Nl69	-	CL520.contig1	-	63	30151	1	similar to apolipoprotein D
Nl70	NLSGcomp395_c0_seq1	-	transferrin	63	19029	2	transferrin [Riptortus clavatus]
Nl71	NLSGcomp17159_c0_seq1	-	-	62	11078	2	glyceraldehyde-3-phosphate dehydrogenase [Colletotrichum higginsianum]
Nl72	NLSGcomp39_c0_seq1	unigene5278_Y	elongation factor 1-alpha	62	29870	1	putative elongation factor 1-alpha [Homalodisca vitripennis]
Nl73	NLSGcomp158_c0_seq2	-	tubulin alpha	60	14789	1	alpha-Tubulin at 84B [Drosophila GA15128 [Drosophila pseudoobscura pseudoobscura]
Nl74	-	CL1473.contig1	Annexin A1	59	32981	1	response to stimulus
Nl75	-	CL4205.contig1	Citrate synthase	59	18414	1	Citrate synthase
Nl76	NLSGcomp946_c0_seq1	CL12117.contig1	Glutathione S-transferase	58	23893	1	glutathione S-transferase [Nilaparvata lugens]
Nl77	NLSGcomp2266_c0_seq3	-	ubiquitin C	58	15469	1	Ubiquitin [Komagataella pastoris GS115]
Nl78	-	Unigene44947_Y	-	57	29417	1	lipophorin precursor
Nl79	-	CL6340.contig1	-	56	22044	1	lipophorin precursor
Nl80	NLSGcomp0_c0_seq3	-	-	56	17882	2	putative mucin-like protein [Laodelphax striatella]
Nl81	-	CL10554.contig1	actinin alpha	55	45570	1	actin filament binding
Nl82	NLSGcomp1052_c0_seq1	-	-	55	20838	1	kallikrein 6
Nl83	-	CL12106.contig1	-	55	14521	1	ribonuclease UK114-like isoform 1
Nl84	-	CL3479.contig1	-	55	27027	1	Thioredoxin-dependent peroxide reductase
Nl85	-	CL1983.contig1	-	55	16882	1	Tubulin alpha-2/alpha-4 chain
Nl86	NLSGcomp1201_c0_seq1	CL13025.contig1	Histone H2A	52	13441	1	PREDICTED: histone H2A.V [Apis PREDICTED: histone H2A.V-like [Bombus terrestris]
Nl87	-	CL2324.contig1	-	52	20213	1	calcium/calmodulin-dependent protein kinase I
Nl88	-	Unigene6116_T	-	52	11263	1	trypsin-like protease
Nl89	-	CL580.contig1	-	51	34711	1	ATPase involved in DNA repair
Nl90	NLSGcomp1061_c0_seq1	CL2971.contig1	2-oxoglutarate dehydrogenase E2 component	51	24766	1	PREDICTED: similar to dihydrolipoamide succinyltransferase component of 2-oxoglutarate dehydrogenase [Tribolium castaneum]
Nl91	NLSGcomp125_c0_seq1	-	ATP synthase subunit alpha	51	12486	1	putative mitochondrial ATP synthase alpha subunit precursor [Toxoptera citricida]
Nl92	-	Unigene31580_T	calreticulin	50	20678	1	endoplasmic reticulum
Nl93	NLSGcomp285_c0_seq1	-	Thiol-disulfide isomerase and thioredoxins	50	11801	1	PREDICTED: thioredoxin-2-like [Bombus terrestris]
Nl94	-	CL4158.contig1	-	49	42930	1	membrane metalloendopeptidase-like 1
Nl95	NLSGcomp101_c0_seq2	-	-	49	15636	1	Nilaparvata lugens clone 33 microsatellite sequence
Nl96	NLSGcomp496_c0_seq1	-	cystathionine gamma-lyase	48	26093	2	Cystathionine gamma-lyase [Crassostrea gigas]
Nl97	-	CL1796.contig1	peptidyl-dipeptidase A	48	45142	1	exopeptidase activity
Nl98	-	CL312.contig1	Peroxiredoxin	48	13125	1	I-kappaB phosphorylation
Nl99	-	CL568.contig1	-	48	40153	1	Mus musculus targeted KO-first, conditional ready, lacZ-tagged mutant allele
Nl100	-	Unigene46260_Y	-	47	56216	1	-
Nl101	-	CL2649.contig1	-	47	21227	1	Ras-related protein Rab-5C
Nl102	NLSGcomp1740_c0_seq1	-	-	45	13297	1	CBN-CPR-4 protein [Caenorhabditis brenneri]
Nl103	-	CL1513.contig1	-	45	29211	1	20S proteasome subunit alpha 3
Nl104	-	CL99.contig1	-	45	55089	1	Phosphatidylinositol-specific phospholipase C X domaincontaining protein 1
Nl105	NLSGcomp105_c0_seq3	-	lipophorin precursor	40	11611	1	lipophorin precursor [Nilaparvata lugens]
Nl106	NLWBcomp35782_c0_seq2	-	-	39	7225	1	Enolase
Nl107	NLSGcomp5940_c0_seq1	-	Translation elongation factor EF1alpha	39	8856	1	elongation factor 1-alpha 1 [Rattus elongation factor 1-alpha 1 [Mus musculus]
Nl108	NLSGcomp4300_c0_seq1	-	salivary secreted protein	36	10864	1	conserved hypothetical protein [Pediculus humanus corporis]
Nl109	NLSGcomp349_c0_seq1	-	Citrate synthase	34	11152	1	PREDICTED: similar to citrate synthase [Tribolium castaneum]
Nl110	NLSGcomp127_c0_seq1	-	ferritin heavy chain	33	15897	1	putative ferritin GF2 [Homalodisca vitripennis]
Nl111	NLSGcomp195_c0_seq1	-	-	33	19034	1	Nucleoside diphosphate kinase
Nl112	NLSGcomp0_c0_seq3	-	putative mucin-like protein	32	19823	1	putative mucin-like protein [Laodelphax striatella]
Nl113	NLSGcomp5912_c0_seq1	-	Apolipoprotein D precursor	31	17025	1	Apolipoprotein D precursor, putative [Pediculus humanus corporis]
Nl114	NLSGcomp1516_c0_seq1	-	-	31	10637	1	PREDICTED: similar to protein phosphatase 1, catalytic subunit, beta isoform 1 [Tribolium castaneum]
Nl115	NLSGcomp11071_c0_seq1	-	autophagy-related protein 12	31	9204	1	autophagy-like protein Atg12 [Biston betularia]
Nl116	NLSGcomp4325_c0_seq1	-	ribonucleoside-diphosphate reductase subunit M2	23	11816	1	hypothetical protein [Amblyomma maculatum]
"-" means no data.
