# Supplementary material for: Salivary Protein 1 of Brown Planthopper Is Required for Survival and Induces Immunity Response in Plants
Source: Front Plant Sci. 2020 Aug 27;11:571280. doi: 10.3389/fpls.2020.571280 (PMC7481525; doi:10.3389/fpls.2020.571280)
Supplement: Table S3 — List of PCR primers used in this study. [file Table_3.xlsx]

## Sheet: Sheet1
Table S3. List of PCR primers used in this study
Gene	Description	Forward primer (5'-…-3')	Reverse primer (5'…-3')
NlSP1	GATEWAY Cloning	ggggacaagtttgtacaaaaaagcaggcttcATGAAGACGAGTGTGTTTCTG	ggggaccactttgtacaagaaagctgggtcCGTACTTGCTGGAACGGGCAC
NlSP1 without signal petieds	GATEWAY Cloning	ggggacaagtttgtacaaaaaagcaggcttcATGTACCCCGTGGGAGAAGC	ggggaccactttgtacaagaaagctgggtcCGTACTTGCTGGAACGGGCAC
NlSP1-His	Protein prokaryotic expression	CGGGATCCTACCCCGTGGGAGAAGCCGAC	CGGAATTCCGTACTTGCTGGAACGGGCAC
NlSP1	dsRNA synthesis	TAATACGACTCACTATAGGGTACCCCGTGGGAGAAGCCGAC	TAATACGACTCACTATAGGGCAACATCTTCCTTCTTCACTTC
GFP	dsRNA synthesis	TAATACGACTCACTATAGGGCGGACT	TAATACGACTCACTATAGGGCGATGC
NlSP1	RNAi contrust	AAGTCAAACCTGAGGTGCCCG	CTGGGGTACCGAATTCCTCGAGCGTACTTGCTGGAACGGGCAC
		GTGCCCGTTCCAGCAAGTACGCTCGAGGAATTCGGTACCCCAG	GTGCCCGTTCCAGCAAGTACG TTCGAACCCAATTTCCCAAC
		GTTGGGAAATTGGGTTCGAA CGTACTTGCTGGAACGGGCAC	AAGTCAAACCTGAGGTGCCCG
NlSP1-A	NlSP1 truncated protein	ggggacaagtttgtacaaaaaagcaggcttcATGAAGACGAGTGTGTTTCTG	ggggaccactttgtacaagaaagctgggtc AGATGATGATGCTGATTTCTC
NlSP1-B	NlSP1 truncated protein	ggggacaagtttgtacaaaaaagcaggcttcATGAAGACGAGTGTGTTTCTG	ggggaccactttgtacaagaaagctgggtcCACAGCCTCAACAGGTTTC
NlSP1-C	NlSP1 truncated protein	ggggacaagtttgtacaaaaaagcaggcttcATGAAGACGAGTGTGTTTCTG	ggggaccactttgtacaagaaagctgggtcGACCTTGGGAACCTCGGGCAC
NlSP1-D	NlSP1 truncated protein	ggggacaagtttgtacaaaaaagcaggcttcATGAAGACGAGTGTGTTTCTG	GAGAGGGACAACCGGTTGAGGGGCGTGGACTGCTGCCACCA
		TGGTGGCAGCAGTCCACGCCCCTCAACCGGTTGTCCCTCTC	ggggaccactttgtacaagaaagctgggtcCACAGCCTCAACAGGTTTC
NlSP1-E	NlSP1 truncated protein	ggggacaagtttgtacaaaaaagcaggcttcATGAAGACGAGTGTGTTTCTG	CTCCTCGGATGACTTCTCCTCGGCGTGGACTGCTGCCACCA
		TGGTGGCAGCAGTCCACGCCGAGGAGAAGTCATCCGAGGAG	ggggaccactttgtacaagaaagctgggtcCGTACTTGCTGGAACGGGCAC
NlSP1-F	NlSP1 truncated protein	ggggacaagtttgtacaaaaaagcaggcttcATGAAGACGAGTGTGTTTCTG	GCTGATTTCTCCTCGCTCTTGGCGTGGACTGCTGCCACCA
		TGGTGGCAGCAGTCCACGCCAAGAGCGAGGAGAAATCAGC	ggggaccactttgtacaagaaagctgggtc AGATGATGATGCTGATTTCTC
