# Supplementary material for: Salivary Protein 1 of Brown Planthopper Is Required for Survival and Induces Immunity Response in Plants
Source: Front Plant Sci. 2020 Aug 27;11:571280. doi: 10.3389/fpls.2020.571280 (PMC7481525; doi:10.3389/fpls.2020.571280)
Supplement: Table S4 — List of qRT-PCR primers used in this study. [file Table_4.xlsx]

## Sheet: Sheet1
Table S4 List of qRT-PCR primers used in this study.
Gene	Forward primer (5'-…-3')	Reverse primer (5'…-3')
NlSP1	AGAAACTGGAATCTGCCGAG	ACTTCCTCAGGTGTTTTGACC
NlActin	GACAGGATGCAGAAGGAAATCA	GACTCGTCGTACTCCTGCTTTG
RNAi-NlSP1	AGTCAAACCTGAGGTGCCCG	TGGCTTCTCCTCGACAACTG
OsActin	GATCACTGCCTTGGCTCCTA	GTACTCAGCCTTGGCAATCC
OsPR1a	TCGTATGCTATGCTACGTGTTT	CACTAAGCAAATACGGCTGACA
OsPR4	AGCGCATATTGTGCCACATG	GGATACACTTGCCACACGAGTCT
NbActin	CGGAATCCACGAGACTACATAC	GGGAAGCCAAGATAGAGC
NbPR1	CCTTCATTTCTTCTTGTCTC	AGGTTACAATCTGCAGCCAA
NbPR4	GGCCAAGATTCCTGTGGTAGAT	CACTGTTGTTTGAGTTCCTGTTCCT
